# Supplementary material for: MoO3 Nanoparticle Coatings on High-Voltage 5 V LiNi0.5Mn1.5O4 Cathode Materials for Improving Lithium-Ion Battery Performance
Source: Nanomaterials (Basel). 2022 Jan 26;12(3):409. doi: 10.3390/nano12030409 (PMC8840174; doi:10.3390/nano12030409)
Supplement: Supplementary file 1 [file nanomaterials-12-00409-s001.zip]

Archive with 1 entries (1 files):
- nanomaterials-1544125-supplementary.pdf
